# Supplementary material for: Comprehensive RNA-Seq Analysis Pipeline for Non-Model Organisms and Its Application in Schmidtea mediterranea
Source: Genes (Basel). 2023 Apr 27;14(5):989. doi: 10.3390/genes14050989 (PMC10218480; doi:10.3390/genes14050989)
Supplement: Supplementary file 1 [file genes-14-00989-s001.zip › Supplementary Table S1.xlsx]

## Sheet: Paired
Run	Strain	Age	Part	Process	Rep	CIW4	S2F2	ESTa	Total	ReleaseDate	LoadDate	spots	bases	spots_with_mates	avgLength	size_MB	AssemblyName	download_path	Experiment	LibraryName	LibraryStrategy	LibrarySelection	LibraryLayout	InsertSize	InsertDev	Model	SRAStudy	BioProject	Study_Pubmed_id	ProjectID	Sample	BioSample	SampleName	Sex	CenterName	Submission
SRR125527	Asexual					0.8862	0.5212	0.6932	0.983283	2011-03-18 09:26:38	2014-05-30 08:33:02	13843246	2104173392	13843246	152	1355		https://sra-download.ncbi.nlm.nih.gov/srapub/SRR125527	SRX047661		RNA-Seq	unspecified	PAIRED	200	0	Illumina Genome Analyzer IIx	SRP006000	PRJNA79997	2	79997	SRS174565	SAMN00217920	mRNA		MAX DELBRUECK CENTER FOR MOLECULAR MEDICINE	SRA030605
SRR748892	Asexual					0.8848	0.5189	0.6859	0.982592	2013-02-22 14:15:54	2013-02-22 14:08:26	32636789	4960791928	32636789	152	3113		https://sra-download.ncbi.nlm.nih.gov/srapub/SRR748892	SRX047661		RNA-Seq	unspecified	PAIRED	200	0	Illumina Genome Analyzer IIx	SRP006000	PRJNA79997	2	79997	SRS174565	SAMN00217920	mRNA		MAX DELBRUECK CENTER FOR MOLECULAR MEDICINE	SRA030605
SRR496280	CIW4		Differentiated tissues	Irradiated, D7		0.7106	0.1633	0.8806	0.971088	2012-06-04 14:38:29	2012-05-17 15:52:39	20805822	4202776044	20805822	202	2302		https://sra-download.ncbi.nlm.nih.gov/srapub/SRR496280	SRX147608	GSM929780: Differentiated tissues	RNA-Seq	cDNA	PAIRED	195	0	Illumina Genome Analyzer IIx	SRP013005	PRJNA167022		167022	SRS332859	SAMN00993130	GSM929780		GEO	SRA052685
SRR496281	CIW4		Differentiated tissues	Irradiated, D7		0.7108	0.1635	0.8588	0.965841	2012-06-04 14:38:29	2012-05-17 15:54:51	20915921	4225016042	20915921	202	2369		https://sra-download.ncbi.nlm.nih.gov/srapub/SRR496281	SRX147608	GSM929780: Differentiated tissues	RNA-Seq	cDNA	PAIRED	195	0	Illumina Genome Analyzer IIx	SRP013005	PRJNA167022		167022	SRS332859	SAMN00993130	GSM929780		GEO	SRA052685
SRR901908	Asexual BCN-10		Total			0.7627	0.3122	0.8024	0.967749	2014-06-13	2013-06-18 05:47:34	9704337	485216850	0	50	337		https://sra-download.ncbi.nlm.nih.gov/srapub/SRR901908	SRX306156		RNA-Seq	RANDOM	PAIRED	0	0	Illumina HiScanSQ	SRP026041	PRJNA208441		208441	SRS450616	SAMN02203995	gfp RNAi tail fragments (3 dpa)	asexual	MAX-PLANCK INSTITUTE FOR MOLECULAR BIOMEDICINE	SRA090982
SRR901909	Asexual BCN-10		Total			-	-	-	-	2014-06-13	2013-06-18 05:44:58	9704337	485216850	0	50	322		https://sra-download.ncbi.nlm.nih.gov/srapub/SRR901909	SRX306156		RNA-Seq	RANDOM	PAIRED	0	0	Illumina HiScanSQ	SRP026041	PRJNA208441		208441	SRS450616	SAMN02203995	gfp RNAi tail fragments (3 dpa)	asexual	MAX-PLANCK INSTITUTE FOR MOLECULAR BIOMEDICINE	SRA090982
SRR901910	Asexual BCN-10		Total			0.7958	0.3318	0.8437	0.978673	2014-06-13	2013-06-18 05:45:10	12852183	642609150	0	50	412		https://sra-download.ncbi.nlm.nih.gov/srapub/SRR901910	SRX306157		RNA-Seq	RANDOM	PAIRED	0	0	Illumina HiScanSQ	SRP026041	PRJNA208441		208441	SRS450616	SAMN02203995	gfp RNAi tail fragments (3 dpa)	asexual	MAX-PLANCK INSTITUTE FOR MOLECULAR BIOMEDICINE	SRA090982
SRR901911	Asexual BCN-10		Total			-	-	-	-	2014-06-13	2013-06-18 05:45:06	12852183	642609150	0	50	418		https://sra-download.ncbi.nlm.nih.gov/srapub/SRR901911	SRX306157		RNA-Seq	RANDOM	PAIRED	0	0	Illumina HiScanSQ	SRP026041	PRJNA208441		208441	SRS450616	SAMN02203995	gfp RNAi tail fragments (3 dpa)	asexual	MAX-PLANCK INSTITUTE FOR MOLECULAR BIOMEDICINE	SRA090982
SRR955099	CIW4		Total			0.7868	0.2857	0.8718	0.980477	2013-12-31	2013-08-21 19:16:47	144975033	28995006600	144975033	200	18394		https://sra-download.ncbi.nlm.nih.gov/srapub/SRR955099	SRX337572	S2202_cgh	RNA-Seq	RANDOM	PAIRED	500	50	Illumina HiSeq 2000	SRP028969	PRJNA215411		215411	SRS472020	SAMN02318552	S2202_cgh		HHMI	SRA098364
SRR2968627	Asexual Berlin-1		Whole	GFP siRNA		0.8252	0.3497	0.8827	0.986666	2016-08-01 17:07:20	2015-12-01 18:01:01	18813181	3800262562	18813181	202	1885		https://sra-download.ncbi.nlm.nih.gov/srapub/SRR2968627	SRX1458054		RNA-Seq	cDNA	PAIRED	0	0	Illumina HiSeq 2000	SRP066867	PRJNA304644	2	304644	SRS1185617	SAMN04305476	GSM1960197		GEO	SRA314418

## Sheet: Single
Run	Strain	Age	Part	Process	Rep	ReleaseDate	LoadDate	spots	CIW4	S2F2	EST	Total	bases	avgLength	size_MB	AssemblyName	download_path	Experiment	LibraryName	LibraryStrategy	LibrarySelection	Platform	Model	SRAStudy	BioProject	Study_Pubmed_id	ProjectID	Sample	BioSample	SampleName	Sex	CenterName	Submission
SRR867386	CIW4		Whole		1	2013-06-03 09:30:29	2013-05-24 15:04:41	51796391	0.7734	0.2384	0.8389	0.972198	2589819550	50	1757		https://sra-download.ncbi.nlm.nih.gov/srapub/SRR867386	SRX286470		RNA-Seq	cDNA	ILLUMINA	Illumina HiSeq 2000	SRP023151	PRJNA205281	2	205281	SRS429274	SAMN02178759	GSM1147723		GEO	SRA082043
SRR867387	CIW4		Whole		2	2013-06-03 09:30:29	2013-05-24 15:05:00	61913948	0.7762	0.2341	0.8456	0.973535	3095697400	50	2100		https://sra-download.ncbi.nlm.nih.gov/srapub/SRR867387	SRX286471		RNA-Seq	cDNA	ILLUMINA	Illumina HiSeq 2000	SRP023151	PRJNA205281	2	205281	SRS429275	SAMN02178760	GSM1147724		GEO	SRA082043
SRR867388	CIW4		Whole		3	2013-06-03 09:30:29	2013-05-24 15:06:34	58809965	0.7721	0.2303	0.8473	0.973214	2940498250	50	1996		https://sra-download.ncbi.nlm.nih.gov/srapub/SRR867388	SRX286472		RNA-Seq	cDNA	ILLUMINA	Illumina HiSeq 2000	SRP023151	PRJNA205281	2	205281	SRS429276	SAMN02178761	GSM1147725		GEO	SRA082043
SRR900846	Asexual		Regenerating tail wounds	0h		2013-06-16 01:32:07	2013-06-16 01:29:44	23801898	0.8262	0.3456	0.8361	0.981359	1808944248	76	1176		https://sra-download.ncbi.nlm.nih.gov/srapub/SRR900846	SRX305818		RNA-Seq	cDNA	ILLUMINA	Illumina HiSeq 2000	SRP026030	PRJNA208294	2	208294	SRS444919	SAMN02203536	dd_Smed		MAX PLANCK INSTITUTE OF MOLECULAR CELL BIOLOGY AND	SRA091097
SRR900847	Asexual		Regenerating tail wounds	4h		2013-06-16 01:32:07	2013-06-16 01:30:50	29381516	0.8363	0.3428	0.822	0.98085	2232995216	76	1447		https://sra-download.ncbi.nlm.nih.gov/srapub/SRR900847	SRX305821		RNA-Seq	cDNA	ILLUMINA	Illumina HiSeq 2000	SRP026030	PRJNA208294	2	208294	SRS444919	SAMN02203536	dd_Smed		MAX PLANCK INSTITUTE OF MOLECULAR CELL BIOLOGY AND	SRA091097
SRR900848	Asexual		Regenerating tail wounds	12h		2013-06-16 01:32:07	2013-06-16 01:30:52	30743506	0.8451	0.3678	0.8303	0.983382	2336506456	76	1524		https://sra-download.ncbi.nlm.nih.gov/srapub/SRR900848	SRX305822		RNA-Seq	cDNA	ILLUMINA	Illumina HiSeq 2000	SRP026030	PRJNA208294	2	208294	SRS444919	SAMN02203536	dd_Smed		MAX PLANCK INSTITUTE OF MOLECULAR CELL BIOLOGY AND	SRA091097
SRR900849	Asexual		Regenerating tail wounds	16h		2013-06-16 01:33:07	2013-06-16 01:29:43	29896037	0.8463	0.3796	0.8069	0.981587	2272098812	76	1474		https://sra-download.ncbi.nlm.nih.gov/srapub/SRR900849	SRX305825		RNA-Seq	cDNA	ILLUMINA	Illumina HiSeq 2000	SRP026030	PRJNA208294	2	208294	SRS444919	SAMN02203536	dd_Smed		MAX PLANCK INSTITUTE OF MOLECULAR CELL BIOLOGY AND	SRA091097
SRR900850	Asexual		Regenerating tail wounds	24h		2013-06-16 01:33:07	2013-06-16 01:31:35	25247322	0.8409	0.341	0.8097	0.980048	1918796472	76	1241		https://sra-download.ncbi.nlm.nih.gov/srapub/SRR900850	SRX305826		RNA-Seq	cDNA	ILLUMINA	Illumina HiSeq 2000	SRP026030	PRJNA208294	2	208294	SRS444919	SAMN02203536	dd_Smed		MAX PLANCK INSTITUTE OF MOLECULAR CELL BIOLOGY AND	SRA091097
SRR900851	Asexual		Regenerating tail wounds	48h		2013-06-16 10:49:20	2013-06-16 01:33:04	32948999	0.8496	0.3916	0.8182	0.983365	2504123924	76	1628		https://sra-download.ncbi.nlm.nih.gov/srapub/SRR900851	SRX305827		RNA-Seq	cDNA	ILLUMINA	Illumina HiSeq 2000	SRP026030	PRJNA208294	2	208294	SRS444919	SAMN02203536	dd_Smed		MAX PLANCK INSTITUTE OF MOLECULAR CELL BIOLOGY AND	SRA091097
SRR900852	Asexual		Regenerating tail wounds	72h		2013-06-16 10:49:20	2013-06-16 01:29:59	31539544	0.8439	0.3203	0.838	0.982812	2397005344	76	1551		https://sra-download.ncbi.nlm.nih.gov/srapub/SRR900852	SRX305828		RNA-Seq	cDNA	ILLUMINA	Illumina HiSeq 2000	SRP026030	PRJNA208294	2	208294	SRS444919	SAMN02203536	dd_Smed		MAX PLANCK INSTITUTE OF MOLECULAR CELL BIOLOGY AND	SRA091097
SRR900853	Asexual		Regenerating tail wounds	120h		2013-06-16 03:11:09	2013-06-16 03:08:52	33804456	0.8393	0.3315	0.8528	0.984187	2569138656	76	1662		https://sra-download.ncbi.nlm.nih.gov/srapub/SRR900853	SRX305829		RNA-Seq	cDNA	ILLUMINA	Illumina HiSeq 2000	SRP026030	PRJNA208294	2	208294	SRS444919	SAMN02203536	dd_Smed		MAX PLANCK INSTITUTE OF MOLECULAR CELL BIOLOGY AND	SRA091097
SRR1133800	CIW4		Intacts			2015-09-23	2015-09-22 20:44:03	21408045	0.8431	0.3092	0.7994	0.978258	2140804500	100	1344		https://sra-download.ncbi.nlm.nih.gov/srapub/SRR1133800	SRX437647		RNA-Seq	PCR	ILLUMINA	Illumina HiSeq 2000	SRP035509	PRJNA235907		235907	SRS540192	SAMN02591440	RNA-sequencing of control and coe-deficient animals		SDSU	SRA128316
SRR2486925	CIW4		Intacts			2015-09-23 15:27:13	2015-09-23 15:14:58	28901457	0.8602	0.3479	0.7505	0.977255	2890145700	100	1816		https://sra-download.ncbi.nlm.nih.gov/srapub/SRR2486925	SRX437647		RNA-Seq	PCR	ILLUMINA	Illumina HiSeq 2000	SRP035509	PRJNA235907		235907	SRS540192	SAMN02591440	RNA-sequencing of control and coe-deficient animals		SDSU	SRA128316
SRR2486926	CIW4		Intacts			2015-09-23 15:54:04	2015-09-23 15:43:17	26833684	0.8675	0.365	0.7473	0.978738	2683368400	100	1689		https://sra-download.ncbi.nlm.nih.gov/srapub/SRR2486926	SRX437647		RNA-Seq	PCR	ILLUMINA	Illumina HiSeq 2000	SRP035509	PRJNA235907		235907	SRS540192	SAMN02591440	RNA-sequencing of control and coe-deficient animals		SAN DIEGO STATE UNIVERSITY	SRA128316
SRR1208934	CIW4					2015-07-22 17:11:01	2015-11-30 15:34:25	258876256	0.8084	0.2739	0.7755	0.968767	18121337920	70	8175	assembly	https://sra-download.ncbi.nlm.nih.gov/srapub/SRR1208934	SRX503690		RNA-Seq	RANDOM	ILLUMINA	Illumina HiSeq 2000	SRP040715	PRJNA241456	2	241456	SRS584109	SAMN02690670	mRNA from Schmidtea mediterranea regenerating stages for Illumina sequencing	hermaphrodite	WHITEHEAD INSTITUTE	SRA075343
SRR1380983	Asexual		Whole			2015-02-03 11:31:15	2014-06-12 09:12:42	74185886	0.7772	0.2221	0.8926	0.981386	3709294300	50	1417	assembly	https://sra-download.ncbi.nlm.nih.gov/srapub/SRR1380983	SRX591267	50bp_Truseqv2LS	RNA-Seq	PolyA	ILLUMINA	Illumina HiScanSQ	SRP043140	PRJNA252403	2	252403	SRS634826	SAMN02850024	Smed_gfp	not collected	MAX PLANCK INSTITUTE FOR MOLECULAR BIOMEDICINE	SRA170115
SRR1380987	Asexual		Whole			2015-02-03 11:31:15	2014-06-12 08:54:35	68043448	0.7933	0.2335	0.8899	0.982556	3402172400	50	1304	assembly	https://sra-download.ncbi.nlm.nih.gov/srapub/SRR1380987	SRX591269	50bp_Truseqv2LS	RNA-Seq	PolyA	ILLUMINA	Illumina HiScanSQ	SRP043140	PRJNA252403	2	252403	SRS634826	SAMN02850024	Smed_gfp	not collected	MAX PLANCK INSTITUTE FOR MOLECULAR BIOMEDICINE	SRA170115
SRR2051616	Asexual	Adult	Postpharyngeal anterior Wound site / blastema	0h		2015-12-08 16:15:29	2015-06-05 16:31:07	14128102	0.7345	0.1875	0.6193	0.917876	706405100	50	417		https://sra-download.ncbi.nlm.nih.gov/srapub/SRR2051616	SRX1049045	lib_A000-D14-271	RNA-Seq	RANDOM	ILLUMINA	Illumina HiSeq 2000	SRP059140	PRJNA276084		276084	SRS954037	SAMN03760104	A000-D14-271	asexual		SRA271541
SRR2051619	Asexual	Adult	Postpharyngeal anterior Wound site / blastema	12h		2015-12-08 16:15:29	2015-06-05 16:32:23	21415734	0.7535	0.2064	0.6091	0.923531	1070786700	50	634		https://sra-download.ncbi.nlm.nih.gov/srapub/SRR2051619	SRX1049048	lib_A012-D14-274	RNA-Seq	RANDOM	ILLUMINA	Illumina HiSeq 2000	SRP059140	PRJNA276084		276084	SRS954035	SAMN03760107	A012-D14-274	asexual		SRA271541
SRR2051620	Asexual	Adult	Postpharyngeal anterior Wound site / blastema	16h		2015-12-08 16:15:29	2015-06-05 16:31:26	14863475	0.7321	0.1907	0.6102	0.915487	743173750	50	441		https://sra-download.ncbi.nlm.nih.gov/srapub/SRR2051620	SRX1049049	lib_A016-D14-275	RNA-Seq	RANDOM	ILLUMINA	Illumina HiSeq 2000	SRP059140	PRJNA276084		276084	SRS954034	SAMN03760108	A016-D14-275	asexual		SRA271541
SRR2051621	Asexual	Adult	Postpharyngeal anterior Wound site / blastema	24h		2015-12-08 16:15:29	2015-06-05 16:31:36	16342013	0.762	0.2192	0.7036	0.94492	817100650	50	482		https://sra-download.ncbi.nlm.nih.gov/srapub/SRR2051621	SRX1049050	lib_A024-D14-276	RNA-Seq	RANDOM	ILLUMINA	Illumina HiSeq 2000	SRP059140	PRJNA276084		276084	SRS954032	SAMN03760109	A024-D14-276	asexual		SRA271541
SRR2051622	Asexual	Adult	Postpharyngeal anterior Wound site / blastema	48h		2015-12-08 16:15:29	2015-06-05 16:32:07	13940316	0.7213	0.1718	0.6086	0.909657	697015800	50	412		https://sra-download.ncbi.nlm.nih.gov/srapub/SRR2051622	SRX1049051	lib_A048-D14-277	RNA-Seq	RANDOM	ILLUMINA	Illumina HiSeq 2000	SRP059140	PRJNA276084		276084	SRS954033	SAMN03760110	A048-D14-277	asexual		SRA271541
SRR2051623	Asexual	Adult	Postpharyngeal anterior Wound site / blastema	72h		2015-12-08 16:15:29	2015-06-05 16:31:28	15962745	0.6988	0.1663	0.5016	0.874847	798137250	50	475		https://sra-download.ncbi.nlm.nih.gov/srapub/SRR2051623	SRX1049052	lib_A072-D14-278	RNA-Seq	RANDOM	ILLUMINA	Illumina HiSeq 2000	SRP059140	PRJNA276084		276084	SRS954031	SAMN03760111	A072-D14-278	asexual		SRA271541
SRR2051624	Asexual	Adult	Postpharyngeal anterior Wound site / blastema	120h		2015-12-08 16:15:29	2015-06-05 16:31:18	15218699	0.7515	0.192	0.7715	0.95412	760934950	50	446		https://sra-download.ncbi.nlm.nih.gov/srapub/SRR2051624	SRX1049053	lib_A120-D14-279	RNA-Seq	RANDOM	ILLUMINA	Illumina HiSeq 2000	SRP059140	PRJNA276084		276084	SRS954029	SAMN03760112	A120-D14-279	asexual		SRA271541
SRR2051626	Asexual	Adult	Postpharyngeal posterior Wound site / blastema	1h		2015-12-08 16:15:29	2015-06-05 16:31:04	13898519	0.7786	0.2579	0.7206	0.954094	694925950	50	409		https://sra-download.ncbi.nlm.nih.gov/srapub/SRR2051626	SRX1049055	lib_P001-D14-281	RNA-Seq	RANDOM	ILLUMINA	Illumina HiSeq 2000	SRP059140	PRJNA276084		276084	SRS954028	SAMN03760114	P001-D14-281	asexual		SRA271541
SRR2051627	Asexual	Adult	Postpharyngeal posterior Wound site / blastema	4h		2015-12-08 16:15:29	2015-06-05 16:31:35	17411287	0.7729	0.2383	0.7663	0.959574	870564350	50	510		https://sra-download.ncbi.nlm.nih.gov/srapub/SRR2051627	SRX1049056	lib_P004-D14-282	RNA-Seq	RANDOM	ILLUMINA	Illumina HiSeq 2000	SRP059140	PRJNA276084		276084	SRS954027	SAMN03760115	P004-D14-282	asexual		SRA271541
SRR2051628	Asexual	Adult	Postpharyngeal posterior Wound site / blastema	12h		2015-12-08 16:15:29	2015-06-05 16:32:29	16584339	0.7715	0.2294	0.7689	0.959307	829216950	50	486		https://sra-download.ncbi.nlm.nih.gov/srapub/SRR2051628	SRX1049057	lib_P012-D14-283	RNA-Seq	RANDOM	ILLUMINA	Illumina HiSeq 2000	SRP059140	PRJNA276084		276084	SRS954026	SAMN03760116	P012-D14-283	asexual		SRA271541
SRR2051629	Asexual	Adult	Postpharyngeal posterior Wound site / blastema	16h		2015-12-08 16:15:29	2015-06-05 16:33:02	15327013	0.7712	0.2371	0.7709	0.96001	766350650	50	450		https://sra-download.ncbi.nlm.nih.gov/srapub/SRR2051629	SRX1049058	lib_P016-D14-284	RNA-Seq	RANDOM	ILLUMINA	Illumina HiSeq 2000	SRP059140	PRJNA276084		276084	SRS954025	SAMN03760117	P016-D14-284	asexual		SRA271541
SRR2051630	Asexual	Adult	Postpharyngeal posterior Wound site / blastema	24h		2015-12-08 16:15:29	2015-06-05 16:31:17	13886164	0.7697	0.2269	0.7813	0.961062	694308200	50	407		https://sra-download.ncbi.nlm.nih.gov/srapub/SRR2051630	SRX1049059	lib_P024-D14-285	RNA-Seq	RANDOM	ILLUMINA	Illumina HiSeq 2000	SRP059140	PRJNA276084		276084	SRS954024	SAMN03760118	P024-D14-285	asexual		SRA271541
SRR2009678	CIW4		Whole	60 Gy. Gamma irradiation		2015-06-15 16:34:13	2015-05-05 17:02:10	36483700	0.7885	0.2269	0.7989	0.967118	1860668700	51	1172		https://sra-download.ncbi.nlm.nih.gov/srapub/SRR2009678	SRX1018641		RNA-Seq	cDNA	ILLUMINA	Illumina HiSeq 2500	SRP058017	PRJNA283132		283132	SRS929160	SAMN03604066	GSM1675835		GEO	SRA266332
SRR2009679	CIW4		Whole	60 Gy. Gamma irradiation		2015-06-15 16:34:13	2015-05-05 16:57:11	37208406	0.7909	0.2304	0.8165	0.970471	1897628706	51	1197		https://sra-download.ncbi.nlm.nih.gov/srapub/SRR2009679	SRX1018641		RNA-Seq	cDNA	ILLUMINA	Illumina HiSeq 2500	SRP058017	PRJNA283132		283132	SRS929160	SAMN03604066	GSM1675835		GEO	SRA266332
SRR2009680	CIW4		Whole	unc22 RNAi, 1fd12		2015-06-15 16:34:13	2015-05-05 16:56:08	36133217	0.7811	0.2239	0.8045	0.966787	1842794067	51	1162		https://sra-download.ncbi.nlm.nih.gov/srapub/SRR2009680	SRX1018642		RNA-Seq	cDNA	ILLUMINA	Illumina HiSeq 2500	SRP058017	PRJNA283132		283132	SRS929157	SAMN03604067	GSM1675836		GEO	SRA266332
SRR2009681	CIW4		Whole	unc22 RNAi, 1fd12		2015-06-15 16:34:13	2015-05-05 17:00:11	36696267	0.7835	0.2272	0.8211	0.970068	1871509617	51	1182		https://sra-download.ncbi.nlm.nih.gov/srapub/SRR2009681	SRX1018642		RNA-Seq	cDNA	ILLUMINA	Illumina HiSeq 2500	SRP058017	PRJNA283132		283132	SRS929157	SAMN03604067	GSM1675836		GEO	SRA266332
SRR2183603	CIW4		Whole	unc22 RNAi, 3d	1	2015-10-22 16:15:27	2015-08-26 09:42:43	26719174	0.7988	0.2409	0.8127	0.971393	1362677874	51	877		https://sra-download.ncbi.nlm.nih.gov/srapub/SRR2183603	SRX1164652		RNA-Seq	cDNA	ILLUMINA	Illumina HiSeq 2500	SRP062861	PRJNA293934		293934	SRS1045366	SAMN04012474	GSM1861744		GEO	SRA291519
SRR2183604	CIW4		Whole	unc22 RNAi, 3d	2	2015-10-22 16:15:27	2015-08-26 10:03:13	21358623	0.7949	0.2373	0.8167	0.971326	1089289773	51	744		https://sra-download.ncbi.nlm.nih.gov/srapub/SRR2183604	SRX1164653		RNA-Seq	cDNA	ILLUMINA	Illumina HiSeq 2500	SRP062861	PRJNA293934		293934	SRS1045365	SAMN04012475	GSM1861745		GEO	SRA291519
SRR2183605	CIW4		Whole	unc22 RNAi, 3d	3	2015-10-22 16:15:27	2015-08-26 10:03:09	23830711	0.8023	0.2421	0.839	0.975876	1215366261	51	775		https://sra-download.ncbi.nlm.nih.gov/srapub/SRR2183605	SRX1164654		RNA-Seq	cDNA	ILLUMINA	Illumina HiSeq 2500	SRP062861	PRJNA293934		293934	SRS1045364	SAMN04012476	GSM1861746		GEO	SRA291519
SRR2183606	CIW4		Whole	unc22 RNAi, 6d	1	2015-10-22 16:15:27	2015-08-26 10:02:01	27338354	0.7994	0.2361	0.8163	0.97185	1394256054	51	897		https://sra-download.ncbi.nlm.nih.gov/srapub/SRR2183606	SRX1164655		RNA-Seq	cDNA	ILLUMINA	Illumina HiSeq 2500	SRP062861	PRJNA293934		293934	SRS1045363	SAMN04012477	GSM1861747		GEO	SRA291519
SRR2183607	CIW4		Whole	unc22 RNAi, 6d	2	2015-10-22 16:15:27	2015-08-26 10:02:45	26131126	0.7848	0.2202	0.8447	0.973939	1332687426	51	910		https://sra-download.ncbi.nlm.nih.gov/srapub/SRR2183607	SRX1164656		RNA-Seq	cDNA	ILLUMINA	Illumina HiSeq 2500	SRP062861	PRJNA293934		293934	SRS1045362	SAMN04012478	GSM1861748		GEO	SRA291519
SRR2183608	CIW4		Whole	unc22 RNAi, 6d	3	2015-10-22 16:15:27	2015-08-26 10:00:46	27394302	0.8003	0.2356	0.8404	0.975637	1397109402	51	885		https://sra-download.ncbi.nlm.nih.gov/srapub/SRR2183608	SRX1164657		RNA-Seq	cDNA	ILLUMINA	Illumina HiSeq 2500	SRP062861	PRJNA293934		293934	SRS1045361	SAMN04012479	GSM1861749		GEO	SRA291519
SRR2183609	CIW4		Whole	unc22 RNAi, 9d	1	2015-10-22 16:15:27	2015-08-26 09:59:52	24774801	0.7968	0.2341	0.816	0.971364	1263514851	51	811		https://sra-download.ncbi.nlm.nih.gov/srapub/SRR2183609	SRX1164658		RNA-Seq	cDNA	ILLUMINA	Illumina HiSeq 2500	SRP062861	PRJNA293934		293934	SRS1045360	SAMN04012480	GSM1861750		GEO	SRA291519
SRR2183610	CIW4		Whole	unc22 RNAi, 9d	2	2015-10-22 16:15:27	2015-08-26 09:48:09	28726467	0.7954	0.2341	0.8258	0.972702	1465049817	51	997		https://sra-download.ncbi.nlm.nih.gov/srapub/SRR2183610	SRX1164659		RNA-Seq	cDNA	ILLUMINA	Illumina HiSeq 2500	SRP062861	PRJNA293934		293934	SRS1045359	SAMN04012481	GSM1861751		GEO	SRA291519
SRR2183611	CIW4		Whole	unc22 RNAi, 9d	3	2015-10-22 16:15:27	2015-08-26 09:44:24	21151767	0.7969	0.2326	0.842	0.975374	1078740117	51	685		https://sra-download.ncbi.nlm.nih.gov/srapub/SRR2183611	SRX1164660		RNA-Seq	cDNA	ILLUMINA	Illumina HiSeq 2500	SRP062861	PRJNA293934		293934	SRS1045358	SAMN04012482	GSM1861752		GEO	SRA291519
SRR2183612	CIW4		Whole	unc22 RNAi, 12d	1	2015-10-22 16:15:27	2015-08-26 09:40:52	17606972	0.8011	0.2431	0.8162	0.972329	897955572	51	579		https://sra-download.ncbi.nlm.nih.gov/srapub/SRR2183612	SRX1164661		RNA-Seq	cDNA	ILLUMINA	Illumina HiSeq 2500	SRP062861	PRJNA293934		293934	SRS1045357	SAMN04012483	GSM1861753		GEO	SRA291519
SRR2183613	CIW4		Whole	unc22 RNAi, 12d	2	2015-10-22 16:15:27	2015-08-26 09:45:15	25926422	0.7959	0.2331	0.8294	0.973297	1322247522	51	902		https://sra-download.ncbi.nlm.nih.gov/srapub/SRR2183613	SRX1164662		RNA-Seq	cDNA	ILLUMINA	Illumina HiSeq 2500	SRP062861	PRJNA293934		293934	SRS1045356	SAMN04012484	GSM1861754		GEO	SRA291519
SRR2183614	CIW4		Whole	unc22 RNAi, 12d	3	2015-10-22 16:15:27	2015-08-26 09:44:13	24001481	0.7908	0.2266	0.8488	0.975537	1224075531	51	782		https://sra-download.ncbi.nlm.nih.gov/srapub/SRR2183614	SRX1164663		RNA-Seq	cDNA	ILLUMINA	Illumina HiSeq 2500	SRP062861	PRJNA293934		293934	SRS1045355	SAMN04012485	GSM1861755		GEO	SRA291519
SRR2183615	CIW4		Whole	unc22 RNAi, 15d	1	2015-10-22 16:15:27	2015-08-26 09:44:46	28509747	0.7942	0.2322	0.8282	0.972853	1453997097	51	935		https://sra-download.ncbi.nlm.nih.gov/srapub/SRR2183615	SRX1164664		RNA-Seq	cDNA	ILLUMINA	Illumina HiSeq 2500	SRP062861	PRJNA293934		293934	SRS1045354	SAMN04012486	GSM1861756		GEO	SRA291519
SRR2183616	CIW4		Whole	unc22 RNAi, 15d	2	2015-10-22 16:15:27	2015-08-26 09:40:55	19128728	0.7927	0.2333	0.8267	0.972456	975565128	51	664		https://sra-download.ncbi.nlm.nih.gov/srapub/SRR2183616	SRX1164665		RNA-Seq	cDNA	ILLUMINA	Illumina HiSeq 2500	SRP062861	PRJNA293934		293934	SRS1045353	SAMN04012487	GSM1861757		GEO	SRA291519
SRR2183617	CIW4		Whole	unc22 RNAi, 15d	3	2015-10-22 16:15:27	2015-08-26 09:45:11	27185109	0.801	0.2395	0.8359	0.975165	1386440559	51	877		https://sra-download.ncbi.nlm.nih.gov/srapub/SRR2183617	SRX1164666		RNA-Seq	cDNA	ILLUMINA	Illumina HiSeq 2500	SRP062861	PRJNA293934		293934	SRS1045352	SAMN04012488	GSM1861758		GEO	SRA291519
SRR2183618	CIW4		Whole	unc22 RNAi, 18d	1	2015-10-22 16:15:27	2015-08-26 09:41:21	24628534	0.8019	0.2451	0.8221	0.973396	1256055234	51	808		https://sra-download.ncbi.nlm.nih.gov/srapub/SRR2183618	SRX1164667		RNA-Seq	cDNA	ILLUMINA	Illumina HiSeq 2500	SRP062861	PRJNA293934		293934	SRS1045351	SAMN04012489	GSM1861759		GEO	SRA291519
SRR2183619	CIW4		Whole	unc22 RNAi, 18d	2	2015-10-22 16:15:27	2015-08-26 09:44:33	25229710	0.8014	0.2441	0.8234	0.973489	1286715210	51	875		https://sra-download.ncbi.nlm.nih.gov/srapub/SRR2183619	SRX1164668		RNA-Seq	cDNA	ILLUMINA	Illumina HiSeq 2500	SRP062861	PRJNA293934		293934	SRS1045350	SAMN04012490	GSM1861760		GEO	SRA291519
SRR2183620	CIW4		Whole	unc22 RNAi, 18d	3	2015-10-22 16:15:27	2015-08-26 09:44:37	21109341	0.7989	0.2396	0.8305	0.974081	1076576391	51	682		https://sra-download.ncbi.nlm.nih.gov/srapub/SRR2183620	SRX1164669		RNA-Seq	cDNA	ILLUMINA	Illumina HiSeq 2500	SRP062861	PRJNA293934		293934	SRS1045349	SAMN04012491	GSM1861761		GEO	SRA291519
SRR2550667	CIW4		Whole animal, mascerated	unc22 RNAi	1	2015-10-05 15:35:07	2015-10-02 15:25:46	41459082				0	2114413182	51	1457		https://sra-download.ncbi.nlm.nih.gov/srapub/SRR2550667	SRX1301701		RNA-Seq	cDNA	ILLUMINA	Illumina HiSeq 2500	SRP064425	PRJNA297689	2	297689	SRS1097893	SAMN04128764	GSM1901093		GEO	SRA302589
SRR2550668	CIW4		Whole animal, mascerated	unc22 RNAi	2	2015-10-05 15:35:07	2015-10-02 15:28:14	63587860				0	3242980860	51	2225		https://sra-download.ncbi.nlm.nih.gov/srapub/SRR2550668	SRX1301702		RNA-Seq	cDNA	ILLUMINA	Illumina HiSeq 2500	SRP064425	PRJNA297689	2	297689	SRS1097892	SAMN04128765	GSM1901094		GEO	SRA302589
SRR2550669	CIW4		Whole animal, mascerated	unc22 RNAi	3	2015-10-05 15:35:07	2015-10-02 15:28:38	63641409				0	3245711859	51	2232		https://sra-download.ncbi.nlm.nih.gov/srapub/SRR2550669	SRX1301703		RNA-Seq	cDNA	ILLUMINA	Illumina HiSeq 2500	SRP064425	PRJNA297689	2	297689	SRS1097891	SAMN04128766	GSM1901095		GEO	SRA302589
SRR2658102	CIW4		Whole	unc22 RNAi, 6d	1	2015-12-17 15:58:14	2015-10-15 11:23:24	25010913				0	1275556563	51	764		https://sra-download.ncbi.nlm.nih.gov/srapub/SRR2658102	SRX1338184		RNA-Seq	cDNA	ILLUMINA	Illumina HiSeq 2500	SRP064848	PRJNA298875		298875	SRS1115380	SAMN04168010	GSM1908848		GEO	SRA305043
SRR2658103	CIW4		Whole	unc22 RNAi, 6d	2	2015-12-17 15:58:14	2015-10-15 11:25:42	26102861				0	1331245911	51	800		https://sra-download.ncbi.nlm.nih.gov/srapub/SRR2658103	SRX1338185		RNA-Seq	cDNA	ILLUMINA	Illumina HiSeq 2500	SRP064848	PRJNA298875		298875	SRS1115379	SAMN04168011	GSM1908849		GEO	SRA305043
SRR2658104	CIW4		Whole	unc22 RNAi, 6d	3	2015-12-17 15:58:14	2015-10-15 11:25:51	23620602				0	1204650702	51	720		https://sra-download.ncbi.nlm.nih.gov/srapub/SRR2658104	SRX1338186		RNA-Seq	cDNA	ILLUMINA	Illumina HiSeq 2500	SRP064848	PRJNA298875		298875	SRS1115378	SAMN04168012	GSM1908850		GEO	SRA305043
SRR2658105	CIW4		Whole	unc22 RNAi, 6d	4	2015-12-17 15:58:14	2015-10-15 11:26:30	24324442				0	1240546542	51	746		https://sra-download.ncbi.nlm.nih.gov/srapub/SRR2658105	SRX1338187		RNA-Seq	cDNA	ILLUMINA	Illumina HiSeq 2500	SRP064848	PRJNA298875		298875	SRS1115377	SAMN04168013	GSM1908851		GEO	SRA305043
SRR2658110	CIW4		Whole	unc22 RNAi, 9d	1	2015-12-17 15:58:14	2015-10-15 11:26:03	21168688				0	1079603088	51	652		https://sra-download.ncbi.nlm.nih.gov/srapub/SRR2658110	SRX1338192		RNA-Seq	cDNA	ILLUMINA	Illumina HiSeq 2500	SRP064848	PRJNA298875		298875	SRS1115371	SAMN04168017	GSM1908856		GEO	SRA305043
SRR2658111	CIW4		Whole	unc22 RNAi, 9d	2	2015-12-17 15:58:14	2015-10-15 11:26:46	24872713				0	1268508363	51	766		https://sra-download.ncbi.nlm.nih.gov/srapub/SRR2658111	SRX1338193		RNA-Seq	cDNA	ILLUMINA	Illumina HiSeq 2500	SRP064848	PRJNA298875		298875	SRS1115372	SAMN04168018	GSM1908857		GEO	SRA305043
SRR2658112	CIW4		Whole	unc22 RNAi, 9d	3	2015-12-17 15:58:14	2015-10-15 11:26:59	26457546				0	1349334846	51	809		https://sra-download.ncbi.nlm.nih.gov/srapub/SRR2658112	SRX1338194		RNA-Seq	cDNA	ILLUMINA	Illumina HiSeq 2500	SRP064848	PRJNA298875		298875	SRS1115370	SAMN04168019	GSM1908858		GEO	SRA305043
SRR2658113	CIW4		Whole	unc22 RNAi, 9d	4	2015-12-17 15:58:14	2015-10-15 11:28:27	23721221				0	1209782271	51	729		https://sra-download.ncbi.nlm.nih.gov/srapub/SRR2658113	SRX1338195		RNA-Seq	cDNA	ILLUMINA	Illumina HiSeq 2500	SRP064848	PRJNA298875		298875	SRS1115369	SAMN04168021	GSM1908859		GEO	SRA305043
SRR2658134	CIW4		Whole	unc22 RNAi, 12d	1	2015-12-17 15:58:14	2015-10-15 11:18:03	24293196				0	1238952996	51	491		https://sra-download.ncbi.nlm.nih.gov/srapub/SRR2658134	SRX1338216		RNA-Seq	cDNA	ILLUMINA	Illumina HiSeq 2500	SRP064848	PRJNA298875		298875	SRS1115348	SAMN04168042	GSM1908880		GEO	SRA305043
SRR2658135	CIW4		Whole	unc22 RNAi, 12d	2	2015-12-17 15:58:14	2015-10-15 11:20:59	26680154				0	1360687854	51	541		https://sra-download.ncbi.nlm.nih.gov/srapub/SRR2658135	SRX1338217		RNA-Seq	cDNA	ILLUMINA	Illumina HiSeq 2500	SRP064848	PRJNA298875		298875	SRS1115347	SAMN04168043	GSM1908881		GEO	SRA305043
SRR2658136	CIW4		Whole	unc22 RNAi, 12d	3	2015-12-17 15:58:14	2015-10-15 11:20:15	24753003				0	1262403153	51	501		https://sra-download.ncbi.nlm.nih.gov/srapub/SRR2658136	SRX1338218		RNA-Seq	cDNA	ILLUMINA	Illumina HiSeq 2500	SRP064848	PRJNA298875		298875	SRS1115346	SAMN04168044	GSM1908882		GEO	SRA305043
SRR2658137	CIW4		Whole	unc22 RNAi, 12d	4	2015-12-17 15:58:14	2015-10-15 11:18:49	25527922				0	1301924022	51	517		https://sra-download.ncbi.nlm.nih.gov/srapub/SRR2658137	SRX1338219		RNA-Seq	cDNA	ILLUMINA	Illumina HiSeq 2500	SRP064848	PRJNA298875		298875	SRS1115345	SAMN04168045	GSM1908883		GEO	SRA305043
SRR2658138	CIW4		Whole	unc22 RNAi, 9d	1	2015-12-17 15:58:14	2015-10-15 11:21:25	27536581				0	1404365631	51	558		https://sra-download.ncbi.nlm.nih.gov/srapub/SRR2658138	SRX1338220		RNA-Seq	cDNA	ILLUMINA	Illumina HiSeq 2500	SRP064848	PRJNA298875		298875	SRS1115344	SAMN04168046	GSM1908884		GEO	SRA305043
SRR2658139	CIW4		Whole	unc22 RNAi, 9d	2	2015-12-17 15:58:14	2015-10-15 11:20:52	27419868				0	1398413268	51	556		https://sra-download.ncbi.nlm.nih.gov/srapub/SRR2658139	SRX1338221		RNA-Seq	cDNA	ILLUMINA	Illumina HiSeq 2500	SRP064848	PRJNA298875		298875	SRS1115343	SAMN04168047	GSM1908885		GEO	SRA305043
SRR2658140	CIW4		Whole	unc22 RNAi, 9d	3	2015-12-17 15:58:14	2015-10-15 11:23:29	27770374				0	1416289074	51	563		https://sra-download.ncbi.nlm.nih.gov/srapub/SRR2658140	SRX1338222		RNA-Seq	cDNA	ILLUMINA	Illumina HiSeq 2500	SRP064848	PRJNA298875		298875	SRS1115342	SAMN04168048	GSM1908886		GEO	SRA305043
SRR2658141	CIW4		Whole	unc22 RNAi, 9d	4	2015-12-17 15:58:14	2015-10-15 11:26:18	27083179				0	1381242129	51	548		https://sra-download.ncbi.nlm.nih.gov/srapub/SRR2658141	SRX1338223		RNA-Seq	cDNA	ILLUMINA	Illumina HiSeq 2500	SRP064848	PRJNA298875		298875	SRS1115341	SAMN04168049	GSM1908887		GEO	SRA305043
SRR2952827	Asexual Berlin-1		Whole	gfp RNAi, 20d		2016-08-01 17:07:19	2015-11-23 10:53:58	9769731				0	986742831	101	521		https://sra-download.ncbi.nlm.nih.gov/srapub/SRR2952827	SRX1445346		RNA-Seq	cDNA	ILLUMINA	Illumina HiSeq 2000	SRP066558	PRJNA303146	2	303146	SRS1173257	SAMN04286941	GSM1948987		GEO	SRA312901
SRR2952828	Asexual Berlin-1		Whole	gfp RNAi, 25d		2016-08-01 17:07:19	2015-11-23 10:55:00	11192923				0	1130485223	101	596		https://sra-download.ncbi.nlm.nih.gov/srapub/SRR2952828	SRX1445347		RNA-Seq	cDNA	ILLUMINA	Illumina HiSeq 2000	SRP066558	PRJNA303146	2	303146	SRS1173256	SAMN04286942	GSM1948988		GEO	SRA312901
SRR2952829	Asexual Berlin-1		Whole	gfp RNAi, 30d		2016-08-01 17:07:19	2015-11-23 10:53:48	8044875				0	812532375	101	429		https://sra-download.ncbi.nlm.nih.gov/srapub/SRR2952829	SRX1445348		RNA-Seq	cDNA	ILLUMINA	Illumina HiSeq 2000	SRP066558	PRJNA303146	2	303146	SRS1173255	SAMN04286943	GSM1948989		GEO	SRA312901
SRR3206870	CIW4		posterior extent of the photoreceptors			2016-03-09 20:09:09	2016-03-07 10:30:23	29158988				0	1487108388	51	694		https://sra-download.ncbi.nlm.nih.gov/srapub/SRR3206870	SRX1615789		RNA-Seq	cDNA	ILLUMINA	Illumina HiSeq 2500	SRP071204	PRJNA314467	2	314467	SRS1325559	SAMN04535280	GSM2081505		GEO	SRA378648
SRR3206871	CIW4		posterior extent of the photoreceptors			2016-03-09 20:09:09	2016-03-07 10:31:36	28929018				0	1475379918	51	687		https://sra-download.ncbi.nlm.nih.gov/srapub/SRR3206871	SRX1615789		RNA-Seq	cDNA	ILLUMINA	Illumina HiSeq 2500	SRP071204	PRJNA314467	2	314467	SRS1325559	SAMN04535280	GSM2081505		GEO	SRA378648
SRR3206872	CIW4		posterior extent of the brain			2016-03-09 20:09:09	2016-03-07 10:30:50	28911183				0	1474470333	51	688		https://sra-download.ncbi.nlm.nih.gov/srapub/SRR3206872	SRX1615790		RNA-Seq	cDNA	ILLUMINA	Illumina HiSeq 2500	SRP071204	PRJNA314467	2	314467	SRS1325558	SAMN04535281	GSM2081506		GEO	SRA378648
SRR3206873	CIW4		posterior extent of the brain			2016-03-09 20:09:09	2016-03-07 10:32:33	28711605				0	1464291855	51	682		https://sra-download.ncbi.nlm.nih.gov/srapub/SRR3206873	SRX1615790		RNA-Seq	cDNA	ILLUMINA	Illumina HiSeq 2500	SRP071204	PRJNA314467	2	314467	SRS1325558	SAMN04535281	GSM2081506		GEO	SRA378648
SRR3206874	CIW4		anterior extent of the pharynx			2016-03-09 20:09:09	2016-03-07 10:32:18	28243715				0	1440429465	51	672		https://sra-download.ncbi.nlm.nih.gov/srapub/SRR3206874	SRX1615791		RNA-Seq	cDNA	ILLUMINA	Illumina HiSeq 2500	SRP071204	PRJNA314467	2	314467	SRS1325556	SAMN04535282	GSM2081507		GEO	SRA378648
SRR3206875	CIW4		anterior extent of the pharynx			2016-03-09 20:09:09	2016-03-07 10:31:05	28031450				0	1429603950	51	665		https://sra-download.ncbi.nlm.nih.gov/srapub/SRR3206875	SRX1615791		RNA-Seq	cDNA	ILLUMINA	Illumina HiSeq 2500	SRP071204	PRJNA314467	2	314467	SRS1325556	SAMN04535282	GSM2081507		GEO	SRA378648
SRR3206876	CIW4		posterior extent of the pharynx			2016-03-09 20:09:09	2016-03-07 10:31:23	26360575				0	1344389325	51	629		https://sra-download.ncbi.nlm.nih.gov/srapub/SRR3206876	SRX1615792		RNA-Seq	cDNA	ILLUMINA	Illumina HiSeq 2500	SRP071204	PRJNA314467	2	314467	SRS1325557	SAMN04535283	GSM2081508		GEO	SRA378648
SRR3206877	CIW4		posterior extent of the pharynx			2016-03-09 20:09:09	2016-03-07 10:33:21	26163539				0	1334340489	51	624		https://sra-download.ncbi.nlm.nih.gov/srapub/SRR3206877	SRX1615792		RNA-Seq	cDNA	ILLUMINA	Illumina HiSeq 2500	SRP071204	PRJNA314467	2	314467	SRS1325557	SAMN04535283	GSM2081508		GEO	SRA378648
SRR3206878	CIW4		midpoint between posterior pharynx and tail tip			2016-03-09 20:09:09	2016-03-07 10:36:08	28958977				0	1476907827	51	690		https://sra-download.ncbi.nlm.nih.gov/srapub/SRR3206878	SRX1615793		RNA-Seq	cDNA	ILLUMINA	Illumina HiSeq 2500	SRP071204	PRJNA314467	2	314467	SRS1325554	SAMN04535284	GSM2081509		GEO	SRA378648
SRR3206879	CIW4		midpoint between posterior pharynx and tail tip			2016-03-09 20:09:09	2016-03-07 10:35:46	28748169				0	1466156619	51	683		https://sra-download.ncbi.nlm.nih.gov/srapub/SRR3206879	SRX1615793		RNA-Seq	cDNA	ILLUMINA	Illumina HiSeq 2500	SRP071204	PRJNA314467	2	314467	SRS1325554	SAMN04535284	GSM2081509		GEO	SRA378648
SRR3206880	CIW4		last remaining piece of tail tip			2016-03-09 20:09:09	2016-03-07 10:35:33	28635759				0	1460423709	51	682		https://sra-download.ncbi.nlm.nih.gov/srapub/SRR3206880	SRX1615794		RNA-Seq	cDNA	ILLUMINA	Illumina HiSeq 2500	SRP071204	PRJNA314467	2	314467	SRS1325555	SAMN04535285	GSM2081510		GEO	SRA378648
SRR3206881	CIW4		last remaining piece of tail tip			2016-03-09 20:09:09	2016-03-07 10:35:31	28419077				0	1449372927	51	676		https://sra-download.ncbi.nlm.nih.gov/srapub/SRR3206881	SRX1615794		RNA-Seq	cDNA	ILLUMINA	Illumina HiSeq 2500	SRP071204	PRJNA314467	2	314467	SRS1325555	SAMN04535285	GSM2081510		GEO	SRA378648
SRR3465425	CIW4		Whole		1	2016-09-07	2016-04-28 15:56:22	19596538				0	1959653800	100	1351		https://sra-download.ncbi.nlm.nih.gov/srapub/SRR3465425	SRX1735228	S. mediterranea	RNA-Seq	RANDOM	ILLUMINA	Illumina HiSeq 2000	SRP074139	PRJNA319973		319973	SRS1416339	SAMN04903147	sequence_W1RR.txt		UNIVERSITY OF ILLINOIS, URBANA-CHAMPAIGN	SRA420395
SRR3465432	CIW4		Whole		2	2016-09-07	2016-04-29 10:11:12	14423243				0	1442324300	100	994		https://sra-download.ncbi.nlm.nih.gov/srapub/SRR3465432	SRX1735334	whole 2	RNA-Seq	RANDOM	ILLUMINA	Illumina HiSeq 2000	SRP074139	PRJNA319973		319973	SRS1416418	SAMN04903148	sequence_W2RR.txt		UNIVERSITY OF ILLINOIS, URBANA-CHAMPAIGN	SRA420395
SRR3465433	CIW4		Whole		3	2016-09-07	2016-04-29 10:36:37	33220822				0	3322082200	100	2177		https://sra-download.ncbi.nlm.nih.gov/srapub/SRR3465433	SRX1735335	Whole 3	RNA-Seq	RANDOM	ILLUMINA	Illumina HiSeq 2000	SRP074139	PRJNA319973		319973	SRS1416419	SAMN04903149	sequence_W4RR.txt		UNIVERSITY OF ILLINOIS, URBANA-CHAMPAIGN	SRA420395
SRR3465434	CIW4		Tail piece after postpharyngeal cut		1	2016-09-07	2016-04-28 13:53:32	16804770				0	1680477000	100	1157		https://sra-download.ncbi.nlm.nih.gov/srapub/SRR3465434	SRX1735337	Cut 1	RNA-Seq	RANDOM	ILLUMINA	Illumina HiSeq 2000	SRP074139	PRJNA319973		319973	SRS1416420	SAMN04903150	sequence_C1RR.txt		UNIVERSITY OF ILLINOIS, URBANA-CHAMPAIGN	SRA420395
SRR3465435	CIW4		Tail piece after postpharyngeal cut		2	2016-09-07	2016-04-28 13:54:24	29857896				0	2985789600	100	1958		https://sra-download.ncbi.nlm.nih.gov/srapub/SRR3465435	SRX1735348	Cut 2	RNA-Seq	RANDOM	ILLUMINA	Illumina HiSeq 2000	SRP074139	PRJNA319973		319973	SRS1416421	SAMN04903151	sequence_C2RR.txt		UNIVERSITY OF ILLINOIS, URBANA-CHAMPAIGN	SRA420395
SRR3465502	CIW4		Tail piece after postpharyngeal cut		3	2016-09-07	2016-04-28 15:02:14	40110118				0	4011011800	100	2621		https://sra-download.ncbi.nlm.nih.gov/srapub/SRR3465502	SRX1735408	Cut 3	RNA-Seq	RANDOM	ILLUMINA	Illumina HiSeq 2000	SRP074139	PRJNA319973		319973	SRS1416466	SAMN04903152	sequence_C3RR.txt		UNIVERSITY OF ILLINOIS, URBANA-CHAMPAIGN	SRA420395
SRR3465511	CIW4		Tail piece	12 h	1	2016-09-07	2016-04-28 15:02:16	16440200				0	1644020000	100	1125		https://sra-download.ncbi.nlm.nih.gov/srapub/SRR3465511	SRX1735412	12h 1	RNA-Seq	RANDOM	ILLUMINA	Illumina HiSeq 2000	SRP074139	PRJNA319973		319973	SRS1416470	SAMN04903153	sequence_E121RR.txt		UNIVERSITY OF ILLINOIS, URBANA-CHAMPAIGN	SRA420395
SRR3465512	CIW4		Tail piece	12 h	2	2016-09-07	2016-04-28 14:59:36	21874047				0	2187404700	100	1502		https://sra-download.ncbi.nlm.nih.gov/srapub/SRR3465512	SRX1735413	12h 2	RNA-Seq	RANDOM	ILLUMINA	Illumina HiSeq 2000	SRP074139	PRJNA319973		319973	SRS1416471	SAMN04903154	sequence_E122RR.txt		UNIVERSITY OF ILLINOIS, URBANA-CHAMPAIGN	SRA420395
SRR3465513	CIW4		Tail piece	12 h	3	2016-09-07	2016-04-28 15:03:38	18443090				0	1844309000	100	1269		https://sra-download.ncbi.nlm.nih.gov/srapub/SRR3465513	SRX1735414	12h 3	RNA-Seq	RANDOM	ILLUMINA	Illumina HiSeq 2000	SRP074139	PRJNA319973		319973	SRS1416472	SAMN04903155	sequence_E124RR.txt		UNIVERSITY OF ILLINOIS, URBANA-CHAMPAIGN	SRA420395
SRR3465518	CIW4		Tail piece	36 h	1	2016-09-07	2016-04-28 15:32:58	22793534				0	2279353400	100	1540		https://sra-download.ncbi.nlm.nih.gov/srapub/SRR3465518	SRX1735419	36h 1	RNA-Seq	RANDOM	ILLUMINA	Illumina HiSeq 2000	SRP074139	PRJNA319973		319973	SRS1416477	SAMN04903156	sequence_E362RR.txt		UNIVERSITY OF ILLINOIS, URBANA-CHAMPAIGN	SRA420395
SRR3465519	CIW4		Tail piece	36 h	2	2016-09-07	2016-04-28 15:54:10	13585435				0	1358543500	100	930		https://sra-download.ncbi.nlm.nih.gov/srapub/SRR3465519	SRX1735420	36h 2	RNA-Seq	RANDOM	ILLUMINA	Illumina HiSeq 2000	SRP074139	PRJNA319973		319973	SRS1417986	SAMN04903157	sequence_E363RR.txt		UNIVERSITY OF ILLINOIS, URBANA-CHAMPAIGN	SRA420395
SRR3465520	CIW4		Tail piece	36 h	3	2016-09-07	2016-04-28 15:55:16	18635334				0	1863533400	100	1272		https://sra-download.ncbi.nlm.nih.gov/srapub/SRR3465520	SRX1735422	72h 1	RNA-Seq	RANDOM	ILLUMINA	Illumina HiSeq 2000	SRP074139	PRJNA319973		319973	SRS1416479	SAMN04903159	sequence_E721RR.txt		UNIVERSITY OF ILLINOIS, URBANA-CHAMPAIGN	SRA420395
SRR3465521	CIW4		Tail piece	72 h	1	2016-09-07	2016-04-28 15:55:00	23923404				0	2392340400	100	1642		https://sra-download.ncbi.nlm.nih.gov/srapub/SRR3465521	SRX1735421	36h 3	RNA-Seq	RANDOM	ILLUMINA	Illumina HiSeq 2000	SRP074139	PRJNA319973		319973	SRS1416478	SAMN04903158	sequence_E364RR.txt		UNIVERSITY OF ILLINOIS, URBANA-CHAMPAIGN	SRA420395
SRR3465522	CIW4		Tail piece	72 h	2	2016-09-07	2016-04-28 15:56:49	22286007				0	2228600700	100	1501		https://sra-download.ncbi.nlm.nih.gov/srapub/SRR3465522	SRX1735423	72h 2	RNA-Seq	RANDOM	ILLUMINA	Illumina HiSeq 2000	SRP074139	PRJNA319973		319973	SRS1416480	SAMN04903160	sequence_E722RR.txt		UNIVERSITY OF ILLINOIS, URBANA-CHAMPAIGN	SRA420395
SRR3465527	CIW4		Tail piece	72 h	3	2016-09-07	2016-04-28 15:52:55	13572628				0	1357262800	100	927		https://sra-download.ncbi.nlm.nih.gov/srapub/SRR3465527	SRX1735424	72h 3	RNA-Seq	RANDOM	ILLUMINA	Illumina HiSeq 2000	SRP074139	PRJNA319973		319973	SRS1416481	SAMN04903161	sequence_E724RR.txt		UNIVERSITY OF ILLINOIS, URBANA-CHAMPAIGN	SRA420395
SRR3629949	CIW4	Adult	Whole		1	2016-12-02 02:19:53	2016-06-06 09:16:01	17678854	0.8016	0.2479	0.8374	0.975737	883942700	50	513		https://sra-download.ncbi.nlm.nih.gov/srapub/SRR3629949	SRX1821792		RNA-Seq	cDNA	ILLUMINA	Illumina HiSeq 2000	SRP076161	PRJNA324545	2	324545	SRS1485024	SAMN05208840	GSM2187965		GEO	SRA430834
SRR3629950	CIW4	Adult	Whole		2	2016-12-02 02:19:53	2016-06-06 09:15:48	15588689	0.769	0.2045	0.8698	0.976074	779434450	50	455		https://sra-download.ncbi.nlm.nih.gov/srapub/SRR3629950	SRX1821793		RNA-Seq	cDNA	ILLUMINA	Illumina HiSeq 2000	SRP076161	PRJNA324545	2	324545	SRS1485025	SAMN05208841	GSM2187966		GEO	SRA430834
SRR3629951	CIW4	Adult	Whole		3	2016-12-02 02:19:53	2016-06-06 09:16:31	18223420	0.8064	0.2507	0.8386	0.976587	911171000	50	552		https://sra-download.ncbi.nlm.nih.gov/srapub/SRR3629951	SRX1821794		RNA-Seq	cDNA	ILLUMINA	Illumina HiSeq 2000	SRP076161	PRJNA324545	2	324545	SRS1485026	SAMN05208842	GSM2187967		GEO	SRA430834
SRR3629952	CIW4	Adult	Whole		4	2016-12-02 02:19:53	2016-06-06 09:16:17	20977432	0.8044	0.2579	0.8284	0.975091	1048871600	50	678		https://sra-download.ncbi.nlm.nih.gov/srapub/SRR3629952	SRX1821795		RNA-Seq	cDNA	ILLUMINA	Illumina HiSeq 2000	SRP076161	PRJNA324545	2	324545	SRS1485027	SAMN05208843	GSM2187968		GEO	SRA430834
SRR3743714	CIW4		Whole	No treatment		2016-08-19 10:32:15	2016-07-05 14:54:55	19700857				0	1004743707	51	437		https://sra-download.ncbi.nlm.nih.gov/srapub/SRR3743714	SRX1897854		RNA-Seq	cDNA	ILLUMINA	Illumina HiSeq 2500	SRP077922	PRJNA327836	2	327836	SRS1540718	SAMN05359886	GSM2225976		GEO	SRA437936
SRR3743715	CIW4		Whole	No treatment		2016-08-19 10:32:15	2016-07-05 14:55:22	23043333				0	1175209983	51	510		https://sra-download.ncbi.nlm.nih.gov/srapub/SRR3743715	SRX1897855		RNA-Seq	cDNA	ILLUMINA	Illumina HiSeq 2500	SRP077922	PRJNA327836	2	327836	SRS1540719	SAMN05359887	GSM2225977		GEO	SRA437936
SRR3743716	CIW4		Whole	No treatment		2016-08-19 10:32:15	2016-07-05 14:55:09	23253883				0	1185948033	51	522		https://sra-download.ncbi.nlm.nih.gov/srapub/SRR3743716	SRX1897856		RNA-Seq	cDNA	ILLUMINA	Illumina HiSeq 2500	SRP077922	PRJNA327836	2	327836	SRS1540720	SAMN05359888	GSM2225978		GEO	SRA437936
SRR3743717	CIW4		Whole	No treatment		2016-08-19 10:32:15	2016-07-05 14:54:54	21959333				0	1119925983	51	491		https://sra-download.ncbi.nlm.nih.gov/srapub/SRR3743717	SRX1897857		RNA-Seq	cDNA	ILLUMINA	Illumina HiSeq 2500	SRP077922	PRJNA327836	2	327836	SRS1540721	SAMN05359889	GSM2225979		GEO	SRA437936
SRR3743718	CIW4		Whole	No treatment		2016-08-19 10:32:15	2016-07-05 14:55:07	20108396				0	1025528196	51	447		https://sra-download.ncbi.nlm.nih.gov/srapub/SRR3743718	SRX1897858		RNA-Seq	cDNA	ILLUMINA	Illumina HiSeq 2500	SRP077922	PRJNA327836	2	327836	SRS1540722	SAMN05359890	GSM2225980		GEO	SRA437936
SRR3743719	CIW4		Whole	No treatment		2016-08-19 10:32:15	2016-07-05 14:55:58	21315829				0	1087107279	51	473		https://sra-download.ncbi.nlm.nih.gov/srapub/SRR3743719	SRX1897859		RNA-Seq	cDNA	ILLUMINA	Illumina HiSeq 2500	SRP077922	PRJNA327836	2	327836	SRS1540725	SAMN05359830	GSM2225981		GEO	SRA437936
SRR3743720	CIW4		Whole	No treatment		2016-08-19 10:32:15	2016-07-05 14:55:21	18920891				0	964965441	51	423		https://sra-download.ncbi.nlm.nih.gov/srapub/SRR3743720	SRX1897860		RNA-Seq	cDNA	ILLUMINA	Illumina HiSeq 2500	SRP077922	PRJNA327836	2	327836	SRS1540723	SAMN05359832	GSM2225982		GEO	SRA437936
SRR3743721	CIW4		Whole	No treatment		2016-08-19 10:32:15	2016-07-05 14:56:02	24072325				0	1227688575	51	537		https://sra-download.ncbi.nlm.nih.gov/srapub/SRR3743721	SRX1897861		RNA-Seq	cDNA	ILLUMINA	Illumina HiSeq 2500	SRP077922	PRJNA327836	2	327836	SRS1540724	SAMN05359833	GSM2225983		GEO	SRA437936
SRR3743722	CIW4		Whole	Sublethal radiation		2016-08-19 10:32:15	2016-07-05 14:55:36	20855410				0	1063625910	51	468		https://sra-download.ncbi.nlm.nih.gov/srapub/SRR3743722	SRX1897862		RNA-Seq	cDNA	ILLUMINA	Illumina HiSeq 2500	SRP077922	PRJNA327836	2	327836	SRS1540726	SAMN05359834	GSM2225984		GEO	SRA437936
SRR3743723	CIW4		Whole	Sublethal radiation		2016-08-19 10:32:15	2016-07-05 14:55:25	19234655				0	980967405	51	429		https://sra-download.ncbi.nlm.nih.gov/srapub/SRR3743723	SRX1897863		RNA-Seq	cDNA	ILLUMINA	Illumina HiSeq 2500	SRP077922	PRJNA327836	2	327836	SRS1540727	SAMN05359835	GSM2225985		GEO	SRA437936
SRR3743724	CIW4		Whole	Sublethal radiation		2016-08-19 10:32:15	2016-07-05 14:55:29	20026639				0	1021358589	51	449		https://sra-download.ncbi.nlm.nih.gov/srapub/SRR3743724	SRX1897864		RNA-Seq	cDNA	ILLUMINA	Illumina HiSeq 2500	SRP077922	PRJNA327836	2	327836	SRS1540728	SAMN05359836	GSM2225986		GEO	SRA437936
SRR3743725	CIW4		Whole	Sublethal radiation		2016-08-19 10:32:15	2016-07-05 14:55:58	20851531				0	1063428081	51	472		https://sra-download.ncbi.nlm.nih.gov/srapub/SRR3743725	SRX1897865		RNA-Seq	cDNA	ILLUMINA	Illumina HiSeq 2500	SRP077922	PRJNA327836	2	327836	SRS1540729	SAMN05359837	GSM2225987		GEO	SRA437936
SRR3743726	CIW4		Whole	Sublethal radiation		2016-08-19 10:32:15	2016-07-05 14:56:02	21672425				0	1105293675	51	486		https://sra-download.ncbi.nlm.nih.gov/srapub/SRR3743726	SRX1897866		RNA-Seq	cDNA	ILLUMINA	Illumina HiSeq 2500	SRP077922	PRJNA327836	2	327836	SRS1540730	SAMN05359838	GSM2225988		GEO	SRA437936
SRR3743727	CIW4		Whole	Sublethal radiation		2016-08-19 10:32:15	2016-07-05 14:56:46	21510964				0	1097059164	51	479		https://sra-download.ncbi.nlm.nih.gov/srapub/SRR3743727	SRX1897867		RNA-Seq	cDNA	ILLUMINA	Illumina HiSeq 2500	SRP077922	PRJNA327836	2	327836	SRS1540731	SAMN05359839	GSM2225989		GEO	SRA437936
SRR3743728	CIW4		Whole	Sublethal radiation		2016-08-19 10:32:15	2016-07-05 14:55:59	20873082				0	1064527182	51	465		https://sra-download.ncbi.nlm.nih.gov/srapub/SRR3743728	SRX1897868		RNA-Seq	cDNA	ILLUMINA	Illumina HiSeq 2500	SRP077922	PRJNA327836	2	327836	SRS1540732	SAMN05359840	GSM2225990		GEO	SRA437936
SRR3743729	CIW4		Whole	Sublethal radiation		2016-08-19 10:32:15	2016-07-05 14:56:07	22336396				0	1139156196	51	502		https://sra-download.ncbi.nlm.nih.gov/srapub/SRR3743729	SRX1897869		RNA-Seq	cDNA	ILLUMINA	Illumina HiSeq 2500	SRP077922	PRJNA327836	2	327836	SRS1540733	SAMN05359841	GSM2225991		GEO	SRA437936
SRR3743730	CIW4		Whole	Sublethal radiation		2016-08-19 10:32:15	2016-07-05 14:56:11	24401455				0	1244474205	51	547		https://sra-download.ncbi.nlm.nih.gov/srapub/SRR3743730	SRX1897870		RNA-Seq	cDNA	ILLUMINA	Illumina HiSeq 2500	SRP077922	PRJNA327836	2	327836	SRS1540734	SAMN05359844	GSM2225992		GEO	SRA437936
SRR3743731	CIW4		Whole	Sublethal radiation		2016-08-19 10:32:15	2016-07-05 14:56:05	22044589				0	1124274039	51	492		https://sra-download.ncbi.nlm.nih.gov/srapub/SRR3743731	SRX1897871		RNA-Seq	cDNA	ILLUMINA	Illumina HiSeq 2500	SRP077922	PRJNA327836	2	327836	SRS1540735	SAMN05359845	GSM2225993		GEO	SRA437936
SRR3743732	CIW4		Whole	Sublethal radiation		2016-08-19 10:32:15	2016-07-05 14:59:17	21261575				0	1084340325	51	477		https://sra-download.ncbi.nlm.nih.gov/srapub/SRR3743732	SRX1897872		RNA-Seq	cDNA	ILLUMINA	Illumina HiSeq 2500	SRP077922	PRJNA327836	2	327836	SRS1540736	SAMN05359846	GSM2225994		GEO	SRA437936
SRR3743733	CIW4		Whole	Sublethal radiation		2016-08-19 10:32:15	2016-07-05 14:59:40	22125175				0	1128383925	51	501		https://sra-download.ncbi.nlm.nih.gov/srapub/SRR3743733	SRX1897873		RNA-Seq	cDNA	ILLUMINA	Illumina HiSeq 2500	SRP077922	PRJNA327836	2	327836	SRS1540737	SAMN05359847	GSM2225995		GEO	SRA437936
SRR3743734	CIW4		Whole	Sublethal radiation		2016-08-19 10:32:15	2016-07-05 15:00:02	23724865				0	1209968115	51	532		https://sra-download.ncbi.nlm.nih.gov/srapub/SRR3743734	SRX1897874		RNA-Seq	cDNA	ILLUMINA	Illumina HiSeq 2500	SRP077922	PRJNA327836	2	327836	SRS1540738	SAMN05359848	GSM2225996		GEO	SRA437936
SRR3743735	CIW4		Whole	Sublethal radiation		2016-08-19 10:32:15	2016-07-05 14:55:55	20403521				0	1040579571	51	454		https://sra-download.ncbi.nlm.nih.gov/srapub/SRR3743735	SRX1897875		RNA-Seq	cDNA	ILLUMINA	Illumina HiSeq 2500	SRP077922	PRJNA327836	2	327836	SRS1540739	SAMN05359842	GSM2225997		GEO	SRA437936
SRR3743736	CIW4		Whole	Sublethal radiation		2016-08-19 10:32:15	2016-07-05 14:57:21	23026238				0	1174338138	51	513		https://sra-download.ncbi.nlm.nih.gov/srapub/SRR3743736	SRX1897876		RNA-Seq	cDNA	ILLUMINA	Illumina HiSeq 2500	SRP077922	PRJNA327836	2	327836	SRS1540740	SAMN05359843	GSM2225998		GEO	SRA437936
SRR3743737	CIW4		Whole	Sublethal radiation		2016-08-19 10:32:15	2016-07-05 14:56:57	24418343				0	1245335493	51	549		https://sra-download.ncbi.nlm.nih.gov/srapub/SRR3743737	SRX1897877		RNA-Seq	cDNA	ILLUMINA	Illumina HiSeq 2500	SRP077922	PRJNA327836	2	327836	SRS1540741	SAMN05359849	GSM2225999		GEO	SRA437936
SRR3743738	CIW4		Whole	Sublethal radiation		2016-08-19 10:32:15	2016-07-05 15:00:29	25039540				0	1277016540	51	564		https://sra-download.ncbi.nlm.nih.gov/srapub/SRR3743738	SRX1897878		RNA-Seq	cDNA	ILLUMINA	Illumina HiSeq 2500	SRP077922	PRJNA327836	2	327836	SRS1540742	SAMN05359850	GSM2226000		GEO	SRA437936
SRR3743739	CIW4		Whole	Sublethal radiation		2016-08-19 10:32:15	2016-07-05 15:00:35	23335065				0	1190088315	51	523		https://sra-download.ncbi.nlm.nih.gov/srapub/SRR3743739	SRX1897879		RNA-Seq	cDNA	ILLUMINA	Illumina HiSeq 2500	SRP077922	PRJNA327836	2	327836	SRS1540743	SAMN05359851	GSM2226001		GEO	SRA437936
SRR3743740	CIW4		Whole	Sublethal radiation		2016-08-19 10:32:15	2016-07-05 14:58:54	19636058				0	1001438958	51	443		https://sra-download.ncbi.nlm.nih.gov/srapub/SRR3743740	SRX1897880		RNA-Seq	cDNA	ILLUMINA	Illumina HiSeq 2500	SRP077922	PRJNA327836	2	327836	SRS1540745	SAMN05359852	GSM2226002		GEO	SRA437936
SRR3743741	CIW4		Whole	Sublethal radiation		2016-08-19 10:32:15	2016-07-05 14:56:06	20845004				0	1063095204	51	474		https://sra-download.ncbi.nlm.nih.gov/srapub/SRR3743741	SRX1897881		RNA-Seq	cDNA	ILLUMINA	Illumina HiSeq 2500	SRP077922	PRJNA327836	2	327836	SRS1540744	SAMN05359853	GSM2226003		GEO	SRA437936
SRR3743742	CIW4		Whole	Sublethal radiation		2016-08-19 10:32:15	2016-07-05 14:56:21	21127667				0	1077511017	51	475		https://sra-download.ncbi.nlm.nih.gov/srapub/SRR3743742	SRX1897882		RNA-Seq	cDNA	ILLUMINA	Illumina HiSeq 2500	SRP077922	PRJNA327836	2	327836	SRS1540746	SAMN05359854	GSM2226004		GEO	SRA437936
SRR3743743	CIW4		Whole	Sublethal radiation		2016-08-19 10:32:15	2016-07-05 14:56:35	22774158				0	1161482058	51	508		https://sra-download.ncbi.nlm.nih.gov/srapub/SRR3743743	SRX1897883		RNA-Seq	cDNA	ILLUMINA	Illumina HiSeq 2500	SRP077922	PRJNA327836	2	327836	SRS1540747	SAMN05359855	GSM2226005		GEO	SRA437936
SRR3743744	CIW4		Whole	Sublethal radiation		2016-08-19 10:32:15	2016-07-05 14:57:33	24993649				0	1274676099	51	557		https://sra-download.ncbi.nlm.nih.gov/srapub/SRR3743744	SRX1897884		RNA-Seq	cDNA	ILLUMINA	Illumina HiSeq 2500	SRP077922	PRJNA327836	2	327836	SRS1540748	SAMN05359856	GSM2226006		GEO	SRA437936
SRR3743745	CIW4		Whole	Sublethal radiation		2016-08-19 10:32:15	2016-07-05 14:56:20	21673507				0	1105348857	51	488		https://sra-download.ncbi.nlm.nih.gov/srapub/SRR3743745	SRX1897885		RNA-Seq	cDNA	ILLUMINA	Illumina HiSeq 2500	SRP077922	PRJNA327836	2	327836	SRS1540749	SAMN05359857	GSM2226007		GEO	SRA437936
SRR5112811	CIW4		A/P-4			2016-12-20 04:20:27	2016-12-15 04:15:45	35393850				0	2689932600	76	1858		https://sra-download.ncbi.nlm.nih.gov/srapub/SRR5112811	SRX2425030	A/P-4	RNA-Seq	RANDOM	ILLUMINA	Illumina HiSeq 2000	SRP095154	PRJNA357536		357536	SRS1861211	SAMN06142985	A/P gene expression series			SRA504617
SRR5112812	CIW4		A/P-7			2016-12-20 04:21:20	2016-12-15 04:17:38	37520618				0	2851566968	76	1970		https://sra-download.ncbi.nlm.nih.gov/srapub/SRR5112812	SRX2425031	A/P-7	RNA-Seq	RANDOM	ILLUMINA	Illumina HiSeq 2000	SRP095154	PRJNA357536		357536	SRS1861211	SAMN06142985	A/P gene expression series			SRA504617
SRR5112813	CIW4		Tail tip			2016-12-20 04:22:11	2016-12-15 04:19:19	37611511				0	2858474836	76	1973		https://sra-download.ncbi.nlm.nih.gov/srapub/SRR5112813	SRX2425032	A/P-11	RNA-Seq	RANDOM	ILLUMINA	Illumina HiSeq 2000	SRP095154	PRJNA357536		357536	SRS1861211	SAMN06142985	A/P gene expression series			SRA504617
SRR5112814	CIW4		A/P-6			2016-12-20 04:20:27	2016-12-15 04:16:45	34954633				0	2656552108	76	1838		https://sra-download.ncbi.nlm.nih.gov/srapub/SRR5112814	SRX2425033	A/P-6	RNA-Seq	RANDOM	ILLUMINA	Illumina HiSeq 2000	SRP095154	PRJNA357536		357536	SRS1861211	SAMN06142985	A/P gene expression series			SRA504617
SRR5112815	CIW4		A/P-8			2016-12-20 04:22:14	2016-12-15 04:18:37	36294396				0	2758374096	76	1901		https://sra-download.ncbi.nlm.nih.gov/srapub/SRR5112815	SRX2425034	A/P-8	RNA-Seq	RANDOM	ILLUMINA	Illumina HiSeq 2000	SRP095154	PRJNA357536		357536	SRS1861211	SAMN06142985	A/P gene expression series			SRA504617
SRR5112816	CIW4		A/P-5			2016-12-20 04:21:18	2016-12-15 04:18:14	33369205				0	2536059580	76	1748		https://sra-download.ncbi.nlm.nih.gov/srapub/SRR5112816	SRX2425035	A/P-5	RNA-Seq	RANDOM	ILLUMINA	Illumina HiSeq 2000	SRP095154	PRJNA357536		357536	SRS1861211	SAMN06142985	A/P gene expression series			SRA504617
SRR5112817	CIW4		A/P-10			2016-12-20 04:21:22	2016-12-15 04:18:02	34431762				0	2616813912	76	1803		https://sra-download.ncbi.nlm.nih.gov/srapub/SRR5112817	SRX2425036	A/P-10	RNA-Seq	RANDOM	ILLUMINA	Illumina HiSeq 2000	SRP095154	PRJNA357536		357536	SRS1861211	SAMN06142985	A/P gene expression series			SRA504617
SRR5112818	CIW4		A/P-9			2016-12-20 04:22:58	2016-12-15 04:19:36	35439958				0	2693436808	76	1857		https://sra-download.ncbi.nlm.nih.gov/srapub/SRR5112818	SRX2425037	A/P-9	RNA-Seq	RANDOM	ILLUMINA	Illumina HiSeq 2000	SRP095154	PRJNA357536		357536	SRS1861211	SAMN06142985	A/P gene expression series			SRA504617
SRR5112819	CIW4		Head			2016-12-20 04:20:21	2016-12-15 04:17:11	31224215				0	2373040340	76	1636		https://sra-download.ncbi.nlm.nih.gov/srapub/SRR5112819	SRX2425038	A/P-1	RNA-Seq	RANDOM	ILLUMINA	Illumina HiSeq 2000	SRP095154	PRJNA357536		357536	SRS1861211	SAMN06142985	A/P gene expression series			SRA504617
SRR5112820	CIW4		A/P-3			2016-12-20 04:25:01	2016-12-15 04:21:23	39702221				0	3017368796	76	2091		https://sra-download.ncbi.nlm.nih.gov/srapub/SRR5112820	SRX2425039	A/P-3	RNA-Seq	RANDOM	ILLUMINA	Illumina HiSeq 2000	SRP095154	PRJNA357536		357536	SRS1861211	SAMN06142985	A/P gene expression series			SRA504617
SRR5112821	CIW4		A/P-2			2016-12-20 04:25:02	2016-12-15 04:22:22	39413239				0	2995406164	76	2067		https://sra-download.ncbi.nlm.nih.gov/srapub/SRR5112821	SRX2425040	A/P-2	RNA-Seq	RANDOM	ILLUMINA	Illumina HiSeq 2000	SRP095154	PRJNA357536		357536	SRS1861211	SAMN06142985	A/P gene expression series			SRA504617
SRR5448278	CIW4		Intacts		A	2017-06-20 16:32:04	2017-04-14 13:21:08	5958030				0	345565740	58	164		https://sra-download.ncbi.nlm.nih.gov/srapub/SRR5448278	SRX2737199		RNA-Seq	cDNA	ILLUMINA	Illumina HiSeq 2500	SRP103921	PRJNA382883		382883	SRS2124500	SAMN06756498	GSM2577473		GEO	SRA554182
SRR5448279	CIW4		Intacts		A	2017-06-20 16:32:04	2017-04-14 13:21:11	5903407				0	342397606	58	164		https://sra-download.ncbi.nlm.nih.gov/srapub/SRR5448279	SRX2737199		RNA-Seq	cDNA	ILLUMINA	Illumina HiSeq 2500	SRP103921	PRJNA382883		382883	SRS2124500	SAMN06756498	GSM2577473		GEO	SRA554182
SRR5448280	CIW4		Intacts		B	2017-06-20 16:32:04	2017-04-14 13:21:24	7682439				0	445581462	58	211		https://sra-download.ncbi.nlm.nih.gov/srapub/SRR5448280	SRX2737200		RNA-Seq	cDNA	ILLUMINA	Illumina HiSeq 2500	SRP103921	PRJNA382883		382883	SRS2124502	SAMN06756497	GSM2577474		GEO	SRA554182
SRR5448281	CIW4		Intacts		B	2017-06-20 16:32:04	2017-04-14 13:21:28	7604027				0	441033566	58	211		https://sra-download.ncbi.nlm.nih.gov/srapub/SRR5448281	SRX2737200		RNA-Seq	cDNA	ILLUMINA	Illumina HiSeq 2500	SRP103921	PRJNA382883		382883	SRS2124502	SAMN06756497	GSM2577474		GEO	SRA554182
SRR5448282	CIW4		Intacts		C	2017-06-20 16:32:04	2017-04-14 13:22:25	12295581				0	713143698	58	335		https://sra-download.ncbi.nlm.nih.gov/srapub/SRR5448282	SRX2737201		RNA-Seq	cDNA	ILLUMINA	Illumina HiSeq 2500	SRP103921	PRJNA382883		382883	SRS2124501	SAMN06756496	GSM2577475		GEO	SRA554182
SRR5448283	CIW4		Intacts		C	2017-06-20 16:32:04	2017-04-14 13:22:23	12205986				0	707947188	58	335		https://sra-download.ncbi.nlm.nih.gov/srapub/SRR5448283	SRX2737201		RNA-Seq	cDNA	ILLUMINA	Illumina HiSeq 2500	SRP103921	PRJNA382883		382883	SRS2124501	SAMN06756496	GSM2577475		GEO	SRA554182
SRR5448290	CIW4		Tail (Amputation)	6 hpa	A	2017-06-20 16:32:04	2017-04-14 13:24:13	11512549				0	667727842	58	314		https://sra-download.ncbi.nlm.nih.gov/srapub/SRR5448290	SRX2737205		RNA-Seq	cDNA	ILLUMINA	Illumina HiSeq 2500	SRP103921	PRJNA382883		382883	SRS2124506	SAMN06756492	GSM2577479		GEO	SRA554182
SRR5448291	CIW4		Tail (Amputation)	6 hpa	A	2017-06-20 16:32:04	2017-04-14 13:24:06	11411412				0	661861896	58	313		https://sra-download.ncbi.nlm.nih.gov/srapub/SRR5448291	SRX2737205		RNA-Seq	cDNA	ILLUMINA	Illumina HiSeq 2500	SRP103921	PRJNA382883		382883	SRS2124506	SAMN06756492	GSM2577479		GEO	SRA554182
SRR5448292	CIW4		Tail (Amputation)	6 hpa	B	2017-06-20 16:32:04	2017-04-14 13:24:02	11870238				0	688473804	58	325		https://sra-download.ncbi.nlm.nih.gov/srapub/SRR5448292	SRX2737206		RNA-Seq	cDNA	ILLUMINA	Illumina HiSeq 2500	SRP103921	PRJNA382883		382883	SRS2124507	SAMN06756491	GSM2577480		GEO	SRA554182
SRR5448293	CIW4		Tail (Amputation)	6 hpa	B	2017-06-20 16:32:04	2017-04-14 13:24:07	11764865				0	682362170	58	324		https://sra-download.ncbi.nlm.nih.gov/srapub/SRR5448293	SRX2737206		RNA-Seq	cDNA	ILLUMINA	Illumina HiSeq 2500	SRP103921	PRJNA382883		382883	SRS2124507	SAMN06756491	GSM2577480		GEO	SRA554182
SRR5448294	CIW4		Tail (Amputation)	6 hpa	C	2017-06-20 16:32:04	2017-04-14 13:24:00	11397609				0	661061322	58	311		https://sra-download.ncbi.nlm.nih.gov/srapub/SRR5448294	SRX2737207		RNA-Seq	cDNA	ILLUMINA	Illumina HiSeq 2500	SRP103921	PRJNA382883		382883	SRS2124508	SAMN06756490	GSM2577481		GEO	SRA554182
SRR5448295	CIW4		Tail (Amputation)	6 hpa	C	2017-06-20 16:32:04	2017-04-14 13:24:08	11321152				0	656626816	58	311		https://sra-download.ncbi.nlm.nih.gov/srapub/SRR5448295	SRX2737207		RNA-Seq	cDNA	ILLUMINA	Illumina HiSeq 2500	SRP103921	PRJNA382883		382883	SRS2124508	SAMN06756490	GSM2577481		GEO	SRA554182
SRR5448302	CIW4		Tail (Amputation)	12 hpa	A	2017-06-20 16:32:04	2017-04-14 13:24:07	11852773				0	687460834	58	323		https://sra-download.ncbi.nlm.nih.gov/srapub/SRR5448302	SRX2737211		RNA-Seq	cDNA	ILLUMINA	Illumina HiSeq 2500	SRP103921	PRJNA382883		382883	SRS2124513	SAMN06756486	GSM2577485		GEO	SRA554182
SRR5448303	CIW4		Tail (Amputation)	12 hpa	A	2017-06-20 16:32:04	2017-04-14 13:24:29	11734242				0	680586036	58	322		https://sra-download.ncbi.nlm.nih.gov/srapub/SRR5448303	SRX2737211		RNA-Seq	cDNA	ILLUMINA	Illumina HiSeq 2500	SRP103921	PRJNA382883		382883	SRS2124513	SAMN06756486	GSM2577485		GEO	SRA554182
SRR5448304	CIW4		Tail (Amputation)	12 hpa	B	2017-06-20 16:32:08	2017-04-14 13:23:56	9866019				0	572229102	58	271		https://sra-download.ncbi.nlm.nih.gov/srapub/SRR5448304	SRX2737212		RNA-Seq	cDNA	ILLUMINA	Illumina HiSeq 2500	SRP103921	PRJNA382883		382883	SRS2124514	SAMN06756485	GSM2577486		GEO	SRA554182
SRR5448305	CIW4		Tail (Amputation)	12 hpa	B	2017-06-20 16:32:08	2017-04-14 13:24:10	9782601				0	567390858	58	270		https://sra-download.ncbi.nlm.nih.gov/srapub/SRR5448305	SRX2737212		RNA-Seq	cDNA	ILLUMINA	Illumina HiSeq 2500	SRP103921	PRJNA382883		382883	SRS2124514	SAMN06756485	GSM2577486		GEO	SRA554182
SRR5448306	CIW4		Tail (Amputation)	12 hpa	C	2017-06-20 16:32:08	2017-04-14 13:24:13	12742684				0	739075672	58	348		https://sra-download.ncbi.nlm.nih.gov/srapub/SRR5448306	SRX2737213		RNA-Seq	cDNA	ILLUMINA	Illumina HiSeq 2500	SRP103921	PRJNA382883		382883	SRS2124512	SAMN06756484	GSM2577487		GEO	SRA554182
SRR5448307	CIW4		Tail (Amputation)	12 hpa	C	2017-06-20 16:32:08	2017-04-14 13:24:18	12648279				0	733600182	58	348		https://sra-download.ncbi.nlm.nih.gov/srapub/SRR5448307	SRX2737213		RNA-Seq	cDNA	ILLUMINA	Illumina HiSeq 2500	SRP103921	PRJNA382883		382883	SRS2124512	SAMN06756484	GSM2577487		GEO	SRA554182
SRR5448314	CIW4		Tail (Amputation)	24 hpa	A	2017-06-20 16:32:08	2017-04-14 13:25:40	10301534				0	597488972	58	285		https://sra-download.ncbi.nlm.nih.gov/srapub/SRR5448314	SRX2737217		RNA-Seq	cDNA	ILLUMINA	Illumina HiSeq 2500	SRP103921	PRJNA382883		382883	SRS2124517	SAMN06756480	GSM2577491		GEO	SRA554182
SRR5448315	CIW4		Tail (Amputation)	24 hpa	A	2017-06-20 16:32:08	2017-04-14 13:26:29	10181423				0	590522534	58	284		https://sra-download.ncbi.nlm.nih.gov/srapub/SRR5448315	SRX2737217		RNA-Seq	cDNA	ILLUMINA	Illumina HiSeq 2500	SRP103921	PRJNA382883		382883	SRS2124517	SAMN06756480	GSM2577491		GEO	SRA554182
SRR5448316	CIW4		Tail (Amputation)	24 hpa	B	2017-06-20 16:32:08	2017-04-14 13:25:56	10649551				0	617673958	58	293		https://sra-download.ncbi.nlm.nih.gov/srapub/SRR5448316	SRX2737218		RNA-Seq	cDNA	ILLUMINA	Illumina HiSeq 2500	SRP103921	PRJNA382883		382883	SRS2124520	SAMN06756479	GSM2577492		GEO	SRA554182
SRR5448317	CIW4		Tail (Amputation)	24 hpa	B	2017-06-20 16:32:08	2017-04-14 13:25:53	10451403				0	606181374	58	290		https://sra-download.ncbi.nlm.nih.gov/srapub/SRR5448317	SRX2737218		RNA-Seq	cDNA	ILLUMINA	Illumina HiSeq 2500	SRP103921	PRJNA382883		382883	SRS2124520	SAMN06756479	GSM2577492		GEO	SRA554182
SRR5448318	CIW4		Tail (Amputation)	24 hpa	C	2017-06-20 16:32:08	2017-04-14 13:25:59	11689427				0	677986766	58	322		https://sra-download.ncbi.nlm.nih.gov/srapub/SRR5448318	SRX2737219		RNA-Seq	cDNA	ILLUMINA	Illumina HiSeq 2500	SRP103921	PRJNA382883		382883	SRS2124519	SAMN06756478	GSM2577493		GEO	SRA554182
SRR5448319	CIW4		Tail (Amputation)	24 hpa	C	2017-06-20 16:32:08	2017-04-14 13:26:00	11564398				0	670735084	58	321		https://sra-download.ncbi.nlm.nih.gov/srapub/SRR5448319	SRX2737219		RNA-Seq	cDNA	ILLUMINA	Illumina HiSeq 2500	SRP103921	PRJNA382883		382883	SRS2124519	SAMN06756478	GSM2577493		GEO	SRA554182

## Sheet: Paired (Cell line)
Run	Strain	Age	Part	Process	Rep	CIW4	S2F2	454+EST	Total	ReleaseDate	LoadDate	spots	bases	spots_with_mates	avgLength	size_MB	AssemblyName	download_path	Experiment	LibraryName	LibraryStrategy	LibrarySelection	LibraryLayout	InsertSize	InsertDev	Model	SRAStudy	BioProject	Study_Pubmed_id	ProjectID	Sample	BioSample	SampleName	Sex	CenterName	Submission
SRR496276	CIW4		Stem cell (X1)			0.747	0.1848	0.8682	0.972817	2012-06-04 14:38:29	2012-05-17 16:04:19	21917357	4427306114	21917357	202	2527		https://sra-download.ncbi.nlm.nih.gov/srapub/SRR496276	SRX147606	GSM929778: Stem Cells	RNA-Seq	cDNA	PAIRED	157	0	Illumina Genome Analyzer IIx	SRP013005	PRJNA167022		167022	SRS332857	SAMN00993128	GSM929778		GEO	SRA052685
SRR496277	CIW4		Stem cell (X1)			0.747	0.1847	0.8672	0.972607	2012-06-04 14:38:29	2012-05-17 16:13:53	21175276	4277405752	21175276	202	2429		https://sra-download.ncbi.nlm.nih.gov/srapub/SRR496277	SRX147606	GSM929778: Stem Cells	RNA-Seq	cDNA	PAIRED	157	0	Illumina Genome Analyzer IIx	SRP013005	PRJNA167022		167022	SRS332857	SAMN00993128	GSM929778		GEO	SRA052685
SRR496278	CIW4		Stem cell progeny (X2)			0.7672	0.2445	0.8761	0.978208	2012-06-04 14:38:29	2012-05-17 16:35:12	103349233	20876545066	103349233	202	11191		https://sra-download.ncbi.nlm.nih.gov/srapub/SRR496278	SRX147607	GSM929779: Stem Cell Progeny	RNA-Seq	cDNA	PAIRED	245	0	Illumina HiSeq 2000	SRP013005	PRJNA167022		167022	SRS332858	SAMN00993129	GSM929779		GEO	SRA052685
SRR496279	CIW4		Stem cell progeny (X2)			0.7671	0.2452	0.8746	0.977956	2012-06-04 14:38:29	2012-05-17 16:39:24	103165008	20839331616	103165008	202	11182		https://sra-download.ncbi.nlm.nih.gov/srapub/SRR496279	SRX147607	GSM929779: Stem Cell Progeny	RNA-Seq	cDNA	PAIRED	245	0	Illumina HiSeq 2000	SRP013005	PRJNA167022		167022	SRS332858	SAMN00993129	GSM929779		GEO	SRA052685
SRR2968636	Asexual Berlin-1	Ctrl	X1	GFP siRNA	1	0.6536	0.1506	0.8749	0.963192	2016-08-01 17:07:20	2015-12-01 18:19:45	43671930	8821729860	43671930	202	4922		https://sra-download.ncbi.nlm.nih.gov/srapub/SRR2968636	SRX1458063		RNA-Seq	cDNA	PAIRED	0	0	Illumina HiSeq 2000	SRP066867	PRJNA304644	2	304644	SRS1185608	SAMN04305485	GSM1960206		GEO	SRA314418
SRR2968637	Asexual Berlin-1	Ctrl	X1	GFP siRNA	2	0.6406	0.1525	0.9176	0.974902	2016-08-01 17:07:20	2015-12-01 18:21:13	54014463	10910921526	54014463	202	5934		https://sra-download.ncbi.nlm.nih.gov/srapub/SRR2968637	SRX1458064		RNA-Seq	cDNA	PAIRED	0	0	Illumina HiSeq 2000	SRP066867	PRJNA304644	2	304644	SRS1185607	SAMN04305486	GSM1960207		GEO	SRA314418
SRR2968640	Asexual Berlin-1	WT	X1	No		0.6549	0.1635	0.9065	0.973009	2016-08-01 17:07:20	2015-12-01 18:33:55	52266765	10557886530	52266765	202	5504		https://sra-download.ncbi.nlm.nih.gov/srapub/SRR2968640	SRX1458067		RNA-Seq	cDNA	PAIRED	0	0	Illumina HiSeq 2000	SRP066867	PRJNA304644	2	304644	SRS1185604	SAMN04305489	GSM1960210		GEO	SRA314418
SRR2968642	Asexual Berlin-1	Ctrl	X2	GFP siRNA		0.6278	0.1352	0.906	0.969743	2016-08-01 17:07:20	2015-12-01 18:32:46	51005405	10303091810	51005405	202	5739		https://sra-download.ncbi.nlm.nih.gov/srapub/SRR2968642	SRX1458069		RNA-Seq	cDNA	PAIRED	0	0	Illumina HiSeq 2000	SRP066867	PRJNA304644	2	304644	SRS1185602	SAMN04305491	GSM1960212		GEO	SRA314418
SRR2968644	Asexual Berlin-1	WT	X2	No		0.6893	0.184	0.9035	0.975534	2016-08-01 17:07:20	2015-12-01 18:32:31	51153090	10332924180	51153090	202	5367		https://sra-download.ncbi.nlm.nih.gov/srapub/SRR2968644	SRX1458071		RNA-Seq	cDNA	PAIRED	0	0	Illumina HiSeq 2000	SRP066867	PRJNA304644	2	304644	SRS1185600	SAMN04305493	GSM1960214		GEO	SRA314418
SRR2968647	Asexual Berlin-1	Ctrl	Xins	GFP siRNA	1	0.6105	0.1298	0.8046	0.933771	2016-08-01 17:07:20	2015-12-01 18:23:51	48727692	9842993784	48727692	202	5399		https://sra-download.ncbi.nlm.nih.gov/srapub/SRR2968647	SRX1458074		RNA-Seq	cDNA	PAIRED	0	0	Illumina HiSeq 2000	SRP066867	PRJNA304644	2	304644	SRS1185597	SAMN04305496	GSM1960217		GEO	SRA314418
SRR2968648	Asexual Berlin-1	Ctrl	Xins	GFP siRNA	2	0.5545	0.1134	0.9282	0.97164	2016-08-01 17:07:20	2015-12-01 19:01:41	72122574	14568759948	72122574	202	7981		https://sra-download.ncbi.nlm.nih.gov/srapub/SRR2968648	SRX1458075		RNA-Seq	cDNA	PAIRED	0	0	Illumina HiSeq 2000	SRP066867	PRJNA304644	2	304644	SRS1185596	SAMN04305497	GSM1960218		GEO	SRA314418
SRR2968651	Asexual Berlin-1	WT	Xins	No	1	0.6073	0.1464	0.9275	0.975697	2016-08-01 17:07:20	2015-12-01 18:32:24	57652305	11645765610	57652305	202	6266		https://sra-download.ncbi.nlm.nih.gov/srapub/SRR2968651	SRX1458078		RNA-Seq	cDNA	PAIRED	0	0	Illumina HiSeq 2000	SRP066867	PRJNA304644	2	304644	SRS1185593	SAMN04305500	GSM1960221		GEO	SRA314418
SRR2968652	Asexual Berlin-1	WT	Xins	No	2	0.4851	0.0899	0.9307	0.967525	2016-08-01 17:07:20	2015-12-01 18:37:43	55001767	11110356934	55001767	202	5942		https://sra-download.ncbi.nlm.nih.gov/srapub/SRR2968652	SRX1458079		RNA-Seq	cDNA	PAIRED	0	0	Illumina HiSeq 2000	SRP066867	PRJNA304644	2	304644	SRS1185592	SAMN04305501	GSM1960222		GEO	SRA314418
